# Supplementary material for: Lipoprotein Glycosylation by Protein-O-Mannosyltransferase (MAB_1122c) Contributes to Low Cell Envelope Permeability and Antibiotic Resistance of Mycobacterium abscessus
Source: Front Microbiol. 2017 Nov 2;8:2123. doi: 10.3389/fmicb.2017.02123 (PMC5673659; doi:10.3389/fmicb.2017.02123)
Supplement: Supplementary file 1 [file Table_3.XLSX]

## Sheet: Tabelle1
Supplementary Table S3: LC-ESI-MS/MS analysis of lipoprotein glycosylation
Sample	Fragmentation	Protein Hit	Parameters	Peptide	expect value	Mascot Score	m/z	z	glycosylation	scan #	RT	MS/MS
MAB WT LppX	HCDFT	1	Enzyme: semitryp; Fixed modification: Carbamidomethyl C; Variable modifications: Gln-> pyro-Glu (N-term Q), Hex-CID/HCD (S), Hex-CID/HCD (T), Oxidation (M); Peptide tolerance: 12 ppm; MS/MS tolerance: 0.04Da	C.SSPKPDAEEQGVPVSPTASDPALLAEIR.Q	0.004	26	954.491	3+		7142	47.75	7143
					MI	MI	1008.51	3+	1 Hex	7086	47.49	7087
					0.14	9	1062.53	3+	2 Hex	6453	44.42	6454
MAB ∆pmt LppX	HCDFT	3		C.SSPKPDAEEQGVPVSPTASDPALLAEIR.Q	0.021	18	954.491	3+		5761	47.29	5762
MAB ∆pmt::pmt LppX	HCDFT	2		C.SSPKPDAEEQGVPVSPTASDPALLAEIR.Q	0.0028	27	954.49	3+		6313	47.38	6314
					0.0011	32	1008.51	3+	1 Hex	6024	46.02	6026
					0.037	15	1062.53	3+	2 Hex	5697	44.36	5699
Sample	Fragmentation	Protein Hit	Parameters	Peptide	expect value	Mascot Score	m/z	z	glycosylation	MS scan #	RT	MS/MS
WT Mpt83	HCDFT	5	Enzyme: semitryp; Fixed modification: Carbamidomethyl C; Variable modifications: Gln-> pyro-Glu (N-term Q), Hex-CID/HCD (S), Hex-CID/HCD (T), Oxidation (M); Peptide tolerance: 12 ppm; MS/MS tolerance: 0.04Da	K.PATSPAAPVTTAAMADPAADLIGR.G + Oxidation (M)	0.00015	42	761.056	3+		5109	46.3	5111
					MI	MI	815.072	3+	1 Hex	4884	44.69	NA
					0.0013	31	869.091	3+	2 Hex	4586	42.18	4587
					0.00096	32	923.109	3+	3 Hex	4479	41.32	4480
					0.00074	33	977.126	3+	4 Hex	4326	40.9	4327
					MI	MI	1031.14	3+	5 Hex	4258	39.53	4259
					MI	MI	1085.16	3+	6 Hex	4172	38.76	4173
∆pmt Mpt83				K.PATSPAAPVTTAAMADPAADLIGR.G + Oxidation (M)	5.5e-05	47	761.056	3+		5027	46.25	5028
∆pmt::pmt Mpt83				K.PATSPAAPVTTAAMADPAADLIGR.G + Oxidation (M)	3.5e-05	48	761.056	3+		5161	46.2	5162
					MI	MI	815.073	3+	1 Hex	4918	44.56	NA
					MI	MI	869.09	3+	2 Hex	4645	42.23	NA
					0.00054	35	923.11	3+	3 Hex	4531	41.28	4532
					0.0032	27	977.126	3+	4 Hex	4374	40.08	4375
					MI	MI	1031.14	3+	5 Hex	4295	39.47	4296
					MI	MI	1085.16	3+	6 Hex	4230	38.95	4232
Sample	Fragmentation	Protein Hit	Parameters	Peptide	Scan	RT	m/z	z	glycosylation	MSMS
MAB nSodC	HCD FT	2	Enzyme: semiAspN; Fixed modification: Carbamidomethyl C; Variable modifications: Gln-> pyro-Glu (N-term Q), Hex-CID/HCD (S), Hex-CID/HCD (T), Oxidation (M); Peptide tolerance: 12 ppm; MS/MS tolerance: 0.04Da	P.DQQASTTPGTTPPVWTGSTAPATAGEHGGHGGGEQPVPAGEKLNATLKLA.D	8012	65.97	970.485	5+		NA
					7800	64.33	1002.89	5+	1 Hex	NA
					7641	63.32	1035.31	5+	2 Hex	NA
					7567	62.77	1067.72	5+	3 Hex	7568
					7349	61.06	1100.12	5+	4 Hex	7350
					7166	59.69	1132.54	5+	5 Hex	7167
					7081	59.02	1164.94	5+	6 Hex	7082
					7055	58.87	1197.36	5+	7 Hex	7056
					6930	57.96	1229.77	5+	8 Hex	NA
					6889	57.63	1262.17	5+	9 Hex	NA
				MI = manual identification
